# Supplementary material for: Molecular Characterization of HOXA2 and HOXA3 Binding Properties
Source: J Dev Biol. 2021 Dec 3;9(4):55. doi: 10.3390/jdb9040055 (PMC8707757; doi:10.3390/jdb9040055)
Supplement: Supplementary file 1 [file jdb-09-00055-s001.zip]

Archive with 1 entries (1 files):
- jdb-1447626-supplementary.pdf
